# Supplementary material for: GSH-Independent Induction of ER Stress during Hypoglycaemia in the Retinal Cells of Mice
Source: J Clin Med. 2021 Jun 7;10(11):2529. doi: 10.3390/jcm10112529 (PMC8201117; doi:10.3390/jcm10112529)
Supplement: Supplementary file 1 [file jcm-10-02529-s001.zip]

Archive with 7 entries (6 files):
- Supplemental_Fig1.eps
- __MACOSX/
- __MACOSX/._Supplemental_Fig1.eps
- SupplementalFig2.eps
- __MACOSX/._SupplementalFig2.eps
- TableS1.eps
- __MACOSX/._TableS1.eps
